# Supplementary material for: Dual-locus DNA metabarcoding reveals southern hairy-nosed wombats (Lasiorhinus latifrons Owen) have a summer diet dominated by toxic invasive plants
Source: PLoS One. 2020 Mar 6;15(3):e0229390. doi: 10.1371/journal.pone.0229390 (PMC7059939; doi:10.1371/journal.pone.0229390)
Supplement: S2 Table — The biological replicates were taken from alternate halves of each scat. Each table shows all mapped sequences. (XLSX) [file pone.0229390.s003.xlsx]

## Sheet: Sheet1
S2 Table
Table showing the number of unique species ndhJ matches in biological replicates taken from four fresh faeces collected in Moorunde. The biological replicates were taken from alternate halves of each scat. Each tables shows all mapped sequences.
Sample 1Ca-A_S104	Counts	Sample 1Ca-B_S105	Counts	Sample 4Ca-A_S106	Counts	Sample 4Ca-B_S107	Counts	Sample 333-Ca-A_S110	Counts	Sample 333-Ca-B_S111	Counts	Sample 278-Ca-A_S108	Counts	Sample 278-Ca-B_S109	Counts
Rep A		Rep B		Rep A		Rep B		Rep A		Rep B		Rep A		Rep B
# input reads	53812	# input reads	55848	# input reads	22028	# input reads	34386	# input reads	23229	# input reads	26964	# input reads	29508	# input reads	14447
# uniquely mapped	46658	# uniquely mapped	50564	# uniquely mapped	19598	# uniquely mapped	29169	# uniquely mapped	20163	# uniquely mapped	24257	# uniquely mapped	25016	# uniquely mapped	12204
# reads mapped to multiple loci	1453	# reads mapped to multiple loci	692	# reads mapped to multiple loci	699	# reads mapped to multiple loci	1840	# reads mapped to multiple loci	718	# reads mapped to multiple loci	388	# reads mapped to multiple loci	1573	# reads mapped to multiple loci	398
# reads mapped to too many loci	23	# reads mapped to too many loci	5	# reads mapped to too many loci	1	# reads mapped to too many loci	5	# reads mapped to too many loci	117	# reads mapped to too many loci	86	# reads mapped to too many loci	213	# reads mapped to too many loci	91
NdhJ_Moraea_setifolia	24416	NdhJ_Moraea_setifolia	40888	NdhJ_B116_Carrichtera_annua	7854	NdhJ_B116_Carrichtera_annua	17087	NdhJ_Maireana_Dissocarpus_Enchylaena_Sclerolaena_Eriochiton_sp_mix	9475	NdhJ_Moraea_setifolia	9974	NdhJ_Camphorosmeae_sp_mix	12373	NdhJ_Camphorosmeae_sp_mix	5293
NdhJ_B116_Carrichtera_annua	20234	NdhJ_B116_Carrichtera_annua	9587	NdhJ_Moraea_setifolia	7730	NdhJ_Moraea_setifolia	12123	NdhJ_M79_Sida_corrugata	5997	NdhJ_Camphorosmeae_sp_mix	6547	NdhJ_M79_Sida_corrugata	7448	NdhJ_M79_Sida_corrugata	4731
NdhJ_M48_Brassica_tournefortii	1347	NdhJ_M48_Brassica_tournefortii	629	NdhJ_Camphorosmeae_sp_mix	4379	NdhJ_M48_Brassica_tournefortii	1812	NdhJ_Moraea_setifolia	2672	NdhJ_M79_Sida_corrugata	3871	NdhJ_Moraea_setifolia	3422	NdhJ_M62_Atriplex_stipitata	1488
NdhJ_Camphorosmeae_sp_mix	1030	NDHJ_Unknown(M-5_S5_4_212)	222	NdhJ_M48_Brassica_tournefortii	687	NdhJ_M60_Medicago_minima	887	NdhJ_M62_Atriplex_stipitata	1716	NdhJ_M62_Atriplex_stipitata	3272	NdhJ_M62_Atriplex_stipitata	1978	NdhJ_M39B_Malva_parviflora	403
NdhJ_M79_Sida_corrugata	766	NDHJ_Unknown(M-1_S1_5_135)	205	NDHJ_Unknown(M-5_S5_4_212)	126	NDHJ_Unknown(M-5_S5_4_212)	253	NdhJ_M39B_Malva_parviflora	684	NdhJ_M39B_Malva_parviflora	344	NdhJ_M39B_Malva_parviflora	1497	NdhJ_Austrostipa_Sp_mix	375
NDHJ_Unknown(M-5_S5_4_212)	471	NDHJ_Unknown(13-0317Sc-15_S148_5_39)	135	NDHJ_Unknown(M-1_S1_5_135)	105	NDHJ_Unknown(M-1_S1_5_135)	215	NdhJ_M63_Ajuga_iva	255	NDHJ_Unknown(K-1_S70_5_68)	186	NDHJ_Unknown(K-1_S70_5_68)	330	NdhJ_Moraea_setifolia	243
NDHJ_Unknown(M-1_S1_5_135)	408	NDHJ_Unknown(1Ca-A_S104_5_71)	125	NDHJ_Unknown(1Ca-A_S104_5_71)	54	NDHJ_Unknown(1Ca-A_S104_5_71)	198	NDHJ_Unknown(12-209-S-15_S144_2_178)	195	NdhJ_B116_Carrichtera_annua	156	NDHJ_Unknown(12-209-S-15_S144_2_178)	290	NDHJ_Unknown(12-209-S-15_S144_2_178)	91
NDHJ_Unknown(1Ca-A_S104_5_71)	335	NdhJ_Camphorosmeae_sp_mix	61	NDHJ_Unknown(13-0317Sc-15_S148_5_39)	18	NdhJ_Maireana_Dissocarpus_Enchylaena_Sclerolaena_Eriochiton_sp_mix	142	NDHJ_Unknown(K-1_S70_5_68)	170	NDHJ_Unknown(M-8_S8_5_185)	143	NdhJ_M63_Ajuga_iva	259	NDHJ_Unknown(12-209Scb_S131_4_141)	90
NdhJ_M62_Atriplex_stipitata	239	NDHJ_Unknown(M-8_S8_5_185)	50	NDHJ_Unknown(K-5_S74_1_1)	8	NDHJ_Unknown(M-8_S8_5_185)	46	NDHJ_Unknown(K-7_S76_5_3)	128	NdhJ_M63_Ajuga_iva	142	NDHJ_Unknown(K-7_S76_5_3)	142	NdhJ_M83_Convolvulus_angustissimus_peninsularum	83
NDHJ_Unknown(M-8_S8_5_185)	55	NDHJ_Unknown(59-6-1-A-15_S162_5_1)	24	NDHJ_Unknown(M-8_S8_5_185)	7	NdhJ_Austrostipa_Sp_mix	16	NDHJ_Unknown(M-8_S8_5_185)	100	NDHJ_Unknown(12-209-S-15_S144_2_178)	137	NdhJ_B116_Carrichtera_annua	136	NDHJ_Unknown(13-0282-Sca_S124_3_273)	51
NdhJ_M39B_Malva_parviflora	46	NDHJ_Unknown(K-5_S74_1_1)	13	NdhJ_M80_Asphodelus_fistulus	5	NdhJ_A105_Teucrium_racemosum	15	NdhJ_B116_Carrichtera_annua	87	NDHJ_Unknown(K-7_S76_5_3)	62	NDHJ_Unknown(M-8_S8_5_185)	104	NDHJ_Unknown(13-0282-Sca_S124_4_165)	47
NDHJ_Unknown(13-0317Sc-15_S148_5_39)	43	NdhJ_M53_Alectryon_oleifolius	3	NDHJ_Unknown(59-6-1-A-15_S162_5_1)	5	NDHJ_Unknown(13-0317Sc-15_S148_5_39)	13	NDHJ_Unknown(12-209-S-15_S144_4_150)	53	NDHJ_Unknown(13-0282-Sca_S124_3_273)	45	NDHJ_Unknown(12-209-S-15_S144_4_150)	56	NDHJ_Unknown(12-209-S-15_S144_4_150)	43
NDHJ_Unknown(K-1_S70_5_68)	37	NdhJ_Austrostipa_Sp_mix	2	NdhJ_M21_Sonchus_sp	3	NDHJ_Unknown(K-5_S74_1_1)	10	NDHJ_Unknown(13-0317Sc-15_S148_5_39)	26	NDHJ_Unknown(13-0317Sc-15_S148_5_39)	30	NdhJ_M48_Brassica_tournefortii	36	NdhJ_B116_Carrichtera_annua	25
NdhJ_M63_Ajuga_iva	29	NDHJ_Unknown(13-0158-Sca_S126_5_1)	2	NdhJ_Rytidiosperma_caespitosa_A	3	NdhJ_unidentified_Gnaphalieae_Asteraceae	6	NdhJ_M48_Brassica_tournefortii	11	NDHJ_Unknown(13-0282-F-15_S135_5_69)	29	NDHJ_Unknown(13-0317Sc-15_S148_5_39)	35	NDHJ_Unknown(13-0282-F-15_S135_5_69)	13
NDHJ_Unknown(59-6-1-A-15_S162_5_1)	29	NdhJ_M21_Sonchus_sp	1	NdhJ_Austrostipa_Sp_mix	2	NdhJ_M53_Alectryon_oleifolius	5	NDHJ_Unknown(13-0282-F-15_S135_5_69)	11	NDHJ_Unknown(13-0282-Sca_S124_4_165)	27	NDHJ_Unknown(13-0282-F-15_S135_5_69)	23	NDHJ_Unknown(K-7_S76_5_3)	8
NDHJ_Unknown(12-209-S-15_S144_2_178)	24	NdhJ_M79_Sida_corrugata	1	NdhJ_M62_Atriplex_stipitata	2	NdhJ_M62_Atriplex_stipitata	3	NDHJ_Unknown(12-209Scb_S131_4_141)	6	NDHJ_Unknown(12-209-S-15_S144_4_150)	19	NDHJ_Unknown(12-209Scb_S131_4_141)	10	NdhJ_M63_Ajuga_iva	3
NDHJ_Unknown(K-5_S74_1_1)	24		51948	NdhJ_M79_Sida_corrugata	2	NdhJ_M75_Acacia_nyssophylla	3	NdhJ_M31_Zygophyllum_auranticum	4	NDHJ_Unknown(12-209Scb_S131_4_141)	15	NDHJ_Unknown(13-0282-Sca_S124_3_273)	10	NDHJ_Unknown(13-0282-SC_S114_5_77)	3
NDHJ_Unknown(K-7_S76_5_3)	12			NDHJ_Unknown(13-0282-SC_S114_5_77)	2	NDHJ_Unknown(59-6-1-A-15_S162_5_1)	3	NDHJ_Unknown(13-0282-Sca_S124_3_273)	3	NdhJ_M48_Brassica_tournefortii	13	NDHJ_Unknown(13-0282-Sca_S124_4_165)	7	NdhJ_Rhagodia_sp_mix_Einadia_nutans	2
NdhJ_M53_Alectryon_oleifolius	8			NdhJ_X96_Geijera_linearifolia	2	NDHJ_Unknown(P-14_S50_5_74)	3	NDHJ_Unknown(59-6-1-A-15_S162_5_1)	2	NDHJ_Unknown(59-6-1-A-15_S162_5_1)	6	NdhJ_Austrostipa_Sp_mix	1	NDHJ_Unknown(12-209Scb_S131_5_113)	2
NDHJ_Unknown(12-209Scb_S131_4_141)	4			NDHJ_Unknown(44-5-1-A-15_S160_4_1)	1	NdhJ_M80_Asphodelus_fistulus	2	NdhJ_Austrostipa_Sp_mix	1	NDHJ_Unknown(K-5_S74_1_1)	6	NdhJ_M31_Zygophyllum_auranticum	1	NdhJ_M80_Asphodelus_fistulus	1
NDHJ_Unknown(13-0282-Sca_S124_3_273)	3			NDHJ_Unknown(K-1_S70_5_68)	1	NDHJ_MedicagoSativaPapillosa(12-304-IC-1-10_S128_4_1630)	2	NdhJ_M72_Marrubium_vulgare	1	NDHJ_Unknown(44-5-1-A-15_S160_4_1)	4	NDHJ_Unknown(59-6-1-A-15_S162_5_1)	1	NdhJ_Theobroma_cacao_JQ228380	1
NdhJ_Austrostipa_Sp_mix	1				20996	NdhJ_M39B_Malva_parviflora	1	NdhJ_Sonchus_oleraceus_B	1	NDHJ_Unknown(P-14_S50_5_74)	3	NDHJ_Unknown(K-20_S89_5_2)	1	NDHJ_Unknown(13-0282-SC_S114_4_93)	1
NdhJ_M21_Sonchus_sp	1					NdhJ_M79_Sida_corrugata	1	NDHJ_Unknown(K-5_S74_1_1)	1	NdhJ_M31_Zygophyllum_auranticum	1	NDHJ_Unknown(K-5_S74_1_1)	1	NDHJ_Unknown(44-5-1-A-15_S160_2_1)	1
NdhJ_M80_Asphodelus_fistulus	1					NdhJ_Rytidiosperma_caespitosa_A	1		21599	NdhJ_M60_Medicago_minima	1	NDHJ_Unknown(M-5_S5_4_212)	1	NDHJ_Unknown(K-1_S70_5_68)	1
NDHJ_Unknown(12-209-S-15_S144_4_150)	1					NDHJ_Unknown(25-6-2-A-15_S157_1_1)	1				25033		28162	NDHJ_Unknown(K-6_S75_1_1)	1
	49564					NDHJ_Unknown(K-20_S89_5_2)	1								13000
							32849
