# Supplementary material for: Dual-locus DNA metabarcoding reveals southern hairy-nosed wombats (Lasiorhinus latifrons Owen) have a summer diet dominated by toxic invasive plants
Source: PLoS One. 2020 Mar 6;15(3):e0229390. doi: 10.1371/journal.pone.0229390 (PMC7059939; doi:10.1371/journal.pone.0229390)
Supplement: S3 Table — (XLSX) [file pone.0229390.s004.xlsx]

## Sheet: Sheet1
			Moorunde							Kooloola							Portee
Canopy height	Dominant Species	Diet %	Moderately abundant species	Diet %	Minor species	Diet %	Canopy height	Dominant Species	Diet %	Moderately abundant species	Diet %	Minor species	Diet %	Canopy height	Dominant Species	Diet %	Moderately abundant species	Diet %	Minor species	Diet %
>1.5m	Eucalyptus gracilis	0	Acacia nyssophylla	0	Alectryon oleifolius	0	>1.5m	Eucalyptus oleosa	0	Ajuga iva	0	Acacia nyssophylla	0	>1.5m
	Eucalyptus oleosa	0	Asteridea athrixioides	0	Amyema miquelii	0
	Myoporum platycarpum	0	Austrostipa drummondii	0	Bupleurum semicompositum	0
<1.5m	Enchylaena tomentosa (Camphorosmeae)	5	Austrostipa elegantissima	0	Calotis hispidula	0	<1.5m	Atriplex stipitata	20	Bromus madritensis	0	Amyema preissii	0	< 1.5m	Asphodelus fistulosus	29	Heliotropium europaeum	0	Alectryon oleifolius	0
	Geijera linearifolia	0	Austrostipa hemipogon	0	Crassula colorata	0		Maireana sp.	35	Calotis hispidula	0	Austrostipa sp.	0		Brassica tournefortii	8	Herniaria cinerea	0	Austrostipa sp.	0
	Senna artemisioides ssp. filifolia	0	Austrostipa puberula	0	Daucus glochidiatus	0		Marrubium vulgare	0	Euphorbia drummondii	0	Einadia nutans ssp. nutans	0		Carrichtera annua	57	Hordeum glaucum	0	Brachyscome ciliaris	0
	Zygophyllum apiculatum	0	Austrostipa scabra/ A. nitida	0	Eriochiton sclerolaenoides	0		Ajuga iva	0	Heliotropium europaeum	0	Eriochiton sclerolaenoides	0		Moraea setifolia	5			Bromus madritensis	0
	Zygophyllum aurantiacum	0	Brachyscome ciliaris	0	Geijera linearifolia	0		Brassica tournefortii	1	Herniaria cinerea	0	Geijera linearifolia	0		Zygophyllum apiculatum	0			Calotis hispidula	0
	Ajuga iva	0	Dissocarpus paradoxus	0	Goodenia pusilliflora	0		Carrichtera annua	2	Hordeum glaucum	0	Goodenia pinnatifida	0		Zygophyllum aurantiacum	0			Convolvulus angustissimus ssp. peninsularum	0
	Brassica tournefortii	5	Euphorbia drummondii	8	Maireana lobiflora	0		Erodium crinitum	0	Hypochaeris radicata	0	Mesembryanthemum crystallinum	0		Ajuga iva	0			Eucalyptus oleosa	0
	Carrichtera annua	45	Heliotropium europaeum	0	Maireana sp	0		Moraea setifolia	16	Rostraria cristata	0	Nicotiana glauca	0		Erodium crinitum	0			Euphorbia drummondii	0
	Erodium crinitum	3	Herniaria cinerea	0	Melaleuca lanceolata	0		Sida corrugata	25	Scabiosa atropurpurea	0	Rhagodia spp.	0						Hypochaeris radicata	0
	Moraea setifolia	30	Hyalosperma semisterile	0	Pimelea micrantha	0				Schismus barbatus	1	Rytidosperma caespitosa	0						Rostraria cristata	0
	Sclerolaena patenticuspis	0	Hypochaeris radicata	0	Ptilotus seminudus	0				Silene apetala	0	Senecio spanomerus	0						Rytidosperma caespitosa	0
	Velleia arguta	0	Malva parviflora	0	Ptilotus spathulatus	0				Sonchus oleraceus	0								Silene apetala	0
			Medicago minima	8	Rhagodia crassifolia-candolleana	0													Sonchus spp.	0
			Nicotiana goodspeedii	0	Teucrium racemosum	0
			Oxalis perennans	0	Thysanotus baueri	0
			Rostraria cristata	0	Wurmbea dioica	0
			Rytidosperma caespitosum	0	Zygophyllum apiculatum	0
			Silene apetala	0	Zygophyllum aurantiacum	0
			Sonchus oleraceus	0
			Vittadinia cuneata	0
Total		88		16		0			99		1		0			99				0
